# Supplementary material for: Phytoprofiling of Sorbus L. Inflorescences: A Valuable and Promising Resource for Phenolics
Source: Plants (Basel). 2022 Dec 7;11(24):3421. doi: 10.3390/plants11243421 (PMC9780963; doi:10.3390/plants11243421)
Supplement: Supplementary file 1 [file plants-11-03421-s001.zip]

Archive with 1 entries (1 files):
- plants-2054980-supplementary.pdf
